# Supplementary material for: Salmonella produces sulfide to compete with Escherichia coli in the gut lumen
Source: Proc Natl Acad Sci U S A. 2025 Sep 12;122(37):e2504095122. doi: 10.1073/pnas.2504095122 (PMC12452934; doi:10.1073/pnas.2504095122)
Supplement: Supplementary file 2 — Dataset S01 (XLSX) [file pnas.2504095122.sd01.xlsx]

## Sheet: Fig. 1A
Lipocalin-2 (pg/g feces)
Condition	Mouse #	Day -1	Day 3	Day 7	Day 10	Day 14
Mock-infected	1.1	75218	9307.59	13689.6	14867.6	7366.58
	1.2	5690.38	6972.35	17524.5	6812.06	11370.1
	1.3	5469.57	5314.91	36253	6547.53	5120.31
	1.4	4062.73	2234.75	24570.2	40015.1	6787.1
	1.5	9453.4	3142.04	45312.8	10790.2	10328.1
	1.6	30161.2	9796.25	20232.6	10389	11188.8
S.Typhimurium invA spiB	2.1	6198.55	6525.45	20625.7	3335.67	8517.69
	2.2	5020.93	1625.27	37562.5	7593.92	6053.13
	2.3	4685.36	10156.8	14291.5	18699.8	10715
	2.4	4282.34	11190.9	17258.2	31466.6	15223.9
	2.5	5690.38	8121.27	9738.03	8956.49	5242.88
	2.6	14754.9	8104.95	6542.28	12904.6	21151.5
S. Typhimurium wild type	3.1	10772	183309	260032	299420	4179053
	3.2	7289.32	116542	523927	249975	374990
	3.3	13411.9	50312.2	100376	818472	1452905
	3.4	7379.22	44279.7	264661	445333	472996
	3.5	6813.21	18304.1	497266	794358	981182

## Sheet: Fig. 1B
Salmonella fecal colonization (CFU/g feces)
Condition	Mouse #	Day 1	Day 2	Day 3	Day 4	Day 7	Day 10	Day 14
S.Typhimurium invA spiB	2.1	428600	44550	106900	65560	143200	40000	18000
	2.2	1394000	1818	125500	3000	42760	95330	312.5
	2.3	1900000	900000	1313000	1300000	80000	87060	1607
	2.4	5375000	11040	1211000	298200	1450000	704300	622200
	2.5	5583000	33570	7500	158000	70000	57860	4783
	2.6	12880000	661500	18890	127300	14000	61670	60000
S. Typhimurium wild type	3.1	400000	3500000	1193000	33380000	239400000	70000000	1793000000
	3.2	583300	64440	1205000	11560000	338100000	4882000	443200000
	3.3	841200	116000	1153000	167700000	147100000	123800000	9750000000
	3.4	242500	101900	3048000	4235000	35000000	38750000	189500000
	3.5	423500	1087000	375000	94710000	102900000	145300000	1184000000

## Sheet: Fig. 1C
E. coli Nissle Competitive index (E. coli wild type vs cydA)
Condition	Mouse #	CI (wild type/cydA)
S. Typhimurium invA spiB	1.1	148.742
	1.2	8.39829
	1.3	6.38778
	1.4	236.293
	1.5	87.8814
	1.6	11.3514
	1.7	0.913771
	1.8	2.25108
	1.9	0.705009
	1.1	0.808625
	1.11	1.99063
	1.12	4.74138
	1.13	2.38095
	1.14	1.5
S. Typhimurium wild type	2.1	4.5787
	2.2	5.55985
	2.3	3.29555
	2.4	2.16216
	2.5	1.62162
	2.6	2.98701
	2.7	2.99539
	2.8	14.6429
	2.9	3.31429
	2.1	6.4059
	2.11	6.40394
	2.12	1.97568

## Sheet: Fig. 1D
Cxcl2 expression in Peyer's patches
Condition	Mouse #	Fold change (2^(-ddCt))
Mock-infected	1.1	3.43551
	1.2	0.747523
	1.3	1.06205
	1.4	1.49837
	1.5	1.23578
	1.6	0.200545
S.Typhimurium invA spiB	2.1	1.04684
	2.2	6.04499
	2.3	4.31543
	2.4	0.745749
	2.5	1.22843
	2.6	1.21726
S. Typhimurium wild type	3.1	6.20878
	3.2	7.64862
	3.3	23.0111
	3.4	1.12608
	3.5	5.54513
	3.6	37.7594

## Sheet: Fig. 1E
Cxcl9 expression in Peyer's patches
Condition	Mouse #	Fold change (2^(-ddCt))
Mock-infected	1.1	1.17981
	1.2	1.17354
	1.3	0.976326
	1.4	0.813914
	1.5	1.23022
	1.6	0.732473
S.Typhimurium invA spiB	2.1	1.03133
	2.2	0.610149
	2.3	0.969122
	2.4	1.01327
	2.5	1.42929
	2.6	2.10226
S. Typhimurium wild type	3.1	6.39403
	3.2	22.2222
	3.3	135.196
	3.4	2.60577
	3.5	6.32345
	3.6	34.9362

## Sheet: Fig . 1F
Total bile acids in ileal epithelial cells
Condition	Mouse #	Total bile acids (nmol/g of ileal epithelial cells)
Mock-infected	1.1	44.706
	1.2	51.914
	1.3	44.537
	1.4	84.421
	1.5	84.89
	1.6	63.455
S.Typhimurium invA spiB	2.1	30.465
	2.2	46.113
	2.3	64.845
	2.4	65.715
	2.5	77.839
	2.6	76.675
S. Typhimurium wild type	3.1	32.668
	3.2	21.892
	3.3	34.616
	3.4	1.377
	3.5	11.483

## Sheet: Fig. 1G
Total bile acids ileal content
Condition	Mouse #	Total bile acids (pg/mg of ileal content)
Mock-infected	1.1	1318526
	1.2	1947632
	1.3	1946489
	1.4	4161357
	1.5	2748102
	1.6	3541430
S.Typhimurium invA spiB	2.1	5067655
	2.2	2421418
	2.3	3876280
	2.4	1976168
	2.5	5029605
S. Typhimurium wild type	3.1	1378637
	3.2	2597088
	3.3	341962
	3.4	3079843
	3.5	3174370
	3.6	2715359
	3.7	2553465
	3.8	4423781

## Sheet: Fig. 1H
mRNA expression in ileal cells
Condition	Mouse #	Fxr Fold change (2^(-ddCt))	Shp Fold change (2^(-ddCt))	Fgf15 Fold change (2^(-ddCt))
Mock-infected	1.1	1.18933	1.48492	1.00515
	1.2	0.956379	0.781503	1.2601
	1.3	1.14889	1.33464	1.70369
	1.4	1.19216	0.741979	0.746383
	1.5	0.827281	1.43016	1.01245
	1.6	0.782173	0.598739	0.611794
S.Typhimurium invA spiB	2.1	1.03031	1.31989	1.47457
	2.2	0.991042	1.47327	1.55202
	2.3	0.719893	0.842708	1.06433
	2.4	0.651208	0.629206	1.23044
	2.5	1.03899	1.31796	0.973261
	2.6	1.30704	0.988603	0.739213
S. Typhimurium wild type	3.1	1.07828	0.0229174	0.0756725
	3.2	1.45089	0.17924	0.409816
	3.3	1.42474	0.0472739	0.302486
	3.4	1.16577	0.036995	0.0883691
	3.5	1.24718	0.0252876	0.0887087

## Sheet: Fig. 1I
FGF15
Condition	Mouse #	FGF15 (pg/mL)
Mock-infected	1.1	146.002
	1.2	151.382
	1.3	172.394
	1.4	209.592
	1.5	199.878
	1.6	195.039
S.Typhimurium invA spiB	2.1	210.984
	2.2	214.467
	2.3	175.124
	2.4	162.195
	2.5	204.729
	2.6	124.006
S. Typhimurium wild type	3.1	66.4715
	3.2	70.8877
	3.3	101.045
	3.4	114.117
	3.5	82.3374

## Sheet: Fig. 2A
Relative abundance of Deltaproteobacteria
Condition	Mouse #	Relative abundance (%)
Mock-infected	1.1	0.1193
	1.2	0.196
	1.3	0.8063
	1.4	0.3
	1.5	0.2672
S.Typhimurium invA spiB	2.1	0.2981
	2.2	0.2657
	2.3	0.2729
	2.4	0.521
	2.5	0.6097
	2.6	0.2953
S. Typhimurium wild type	3.1	2.224
	3.2	0.4632
	3.3	1.777
	3.4	1.682
	3.5	2.498
	3.6	0.5803
	3.7	0.7568

[truncated: 14 more sheets: Fig. 2B, Fig. 2C, Fig. 2D, Fig. 3C, Fig. 3D, Fig. 3E, Fig. 3F, Fig. 3G, Fig. 4A, Fig. 4B, Fig. 4C, Fig. 4E, Fig. 4F, Fig. 4G]
